# Supplementary material for: A phenome-wide association study of a lipoprotein-associated phospholipase A2 loss-of-function variant in 90 000 Chinese adults
Source: Int J Epidemiol. 2016 Jun 14;45(5):1588–99. doi: 10.1093/ije/dyw087 (PMC5100610; doi:10.1093/ije/dyw087)
Supplement: Supplementary Data [file dyw087_supplementary_data.zip]

Archive with 1 entries (1 files):
- ije-2015-11-1522-File006.docx
